# Supplementary material for: Dental Pulp Cell Transplantation Combined with Regenerative Endodontic Procedures Promotes Dentin Matrix Formation in Mature Mouse Molars
Source: Cells. 2024 Feb 16;13(4):348. doi: 10.3390/cells13040348 (PMC10886544; doi:10.3390/cells13040348)
Supplement: Supplementary file 1 [file cells-13-00348-s001.zip]

Archive with 1 entries (1 files):
- cells-2850832-supplementary.pdf
